# Supplementary material for: Lack of Trust, Conspiracy Beliefs, and Social Media Use Predict COVID-19 Vaccine Hesitancy
Source: Vaccines (Basel). 2021 Jun 3;9(6):593. doi: 10.3390/vaccines9060593 (PMC8226842; doi:10.3390/vaccines9060593)
Supplement: Supplementary file 1 [file vaccines-09-00593-s001.zip]

Archive with 1 entries (1 files):
- vaccines-1210963-supplementary.pdf
